# Supplementary material for: Gender-Specific Differences in Self-Care, Treatment-Related Symptoms, and Quality of Life in Hemodialysis Patients
Source: Int J Environ Res Public Health. 2021 Dec 10;18(24):13022. doi: 10.3390/ijerph182413022 (PMC8701918; doi:10.3390/ijerph182413022)
Supplement: Supplementary file 1 [file ijerph-18-13022-s001.zip]

Archive with 2 entries (2 files):
- SupplementaryMaterial_S1_STROBE-cross-sectional_checklist.pdf
- SupplementaryMaterial_S2_ReliabilityAnalysis.pdf
